# Supplementary material for: Guidelines and recommendations for radiologist staffing, education and training
Source: Insights Imaging. 2025 Mar 12;16:57. doi: 10.1186/s13244-025-01926-6 (PMC11904080; doi:10.1186/s13244-025-01926-6)
Supplement: Supplementary file 1 — Supplementary Data [file 13244_2025_1926_MOESM1_ESM.xlsx]

## Sheet: Dept. without trainees
Modality		No. of units	Working hours per day	Working days per week	Working hours per year	MDT hours per week	Conversion factor	Radiologist hours needed per year	Radiologist hours available per year per person	No. of radiologists needed
					50 weeks
IR			8	5	2000		1.5	0	1600	0
MR			8	5	2000		1.5	0	1600	0
CT			8	5	2000		1.5	0	1600	0
PET/CT			8	5	2000		1.5	0	1600	0
Plain radiographs			8	5	2000		0.5	0	1600	0
Fluoroscopy			8	5	2000		1	0	1600	0
US			8	5	2000		1	0	1600	0
MDTs							3	0	1600	0
Total					14000			0		0
		Please see text of paper for explanation of modalities etc.

## Sheet: Dept. with trainees
Modality		No. of units	Working hours per day	Working days per week	Working hours per year	MDT hours per week	Conversion factor	Radiologist hours needed per year	Conversion factor	Radiologist hours needed per year	Radiologist hours available per year per person	No. of radiologists needed	No. of radiologists needed
					50 weeks		Independent radiologist	Independent radiologist	Trainees (resident/fellow)	Trainees (resident/fellow)	Independent radiologists & trainees	Independent radiologist	Trainees (resident/fellow)
IR			8	5	2000		1.5	0	1	0	1600	0	0
MR			8	5	2000		1	0	1.5	0	1600	0	0
CT			8	5	2000		1	0	1.5	0	1600	0	0
PET/CT			8	5	2000		1	0	1.5	0	1600	0	0
Plain radiographs			8	5	2000		0.5	0	0.5	0	1600	0	0
Fluoroscopy			8	5	2000		1	0	1	0	1600	0	0
US			8	5	2000		0.5	0	1	0	1600	0	0
MDTs							3	0		0	1600	0	0
Total					14000			0		0		0	0
		Please see text of paper for explanation of modalities etc.
